# Supplementary material for: Synchronous Immobilization of Arsenic and Cadmium in Agricultural Soils by Sepiolite-Supported Nanoscale Zero-Valent Iron
Source: Toxics. 2026 Mar 31;14(4):301. doi: 10.3390/toxics14040301 (PMC13120508; doi:10.3390/toxics14040301)
Supplement: Supplementary file 1 [file toxics-14-00301-s001.zip]

Archive with 1 entries (1 files):
- toxics-4199789-supplementary.pdf
